# Supplementary material for: Cell-free DNA captures tumor heterogeneity and driver alterations in rapid autopsies with pre-treated metastatic cancer
Source: Nat Commun. 2021 May 27;12:3199. doi: 10.1038/s41467-021-23394-4 (PMC8160338; doi:10.1038/s41467-021-23394-4)
Supplement: Supplementary file 3 — Supplementary Data 1 [file 41467_2021_23394_MOESM3_ESM.xlsx]

## Sheet: Supplementary_Table2
patient	lesion	lesion_description	mean_depth_of_coverage	tumor_cellularity	tumor_mut_burden	genome_fraction_altered
PBr01	PBr01-Cf01	Plasma	1080.72	0.3	17.0647	NA
PBr01	PBr01-Li01	R. medial inferior liver	112.091	0.55	7.88626	0.344599
PBr01	PBr01-Li02	L. lateral liver	103.389	0.68	8.24585	0.333122
PBr01	PBr01-Li03	Medial dome liver	107.816	0.68	7.95826	0.350919
PBr01	PBr01-Li05	R. posterior lateral liver	118.646	0.69	8.03092	0.340495
PBr01	PBr01-Li06	R. lateral superior liver	145.727	0.73	7.70573	0.337237
PBr01	PBr01-Li08	R. anterior lateral liver	114.614	0.49	7.45401	0.341346
PBr01	PBr01-Li09	L. inferior liver	114.07	0.65	9.11072	0.345924
PBr02	PBr02-Ad01	R. adrenal	109.206	0.25	2.5211	0.666735
PBr02	PBr02-Cf01	Plasma	1642.98	0.11	7.1103	NA
PBr02	PBr02-Li01	porta hepatis	141.919	0.18	2.19643	0.66918
PBr02	PBr02-So01	R. perirenal	123.492	0.16	2.19674	0.66918
PBr02	PBr02-St01	Lesser curvature of stomach	111.518	0.34	2.70089	0.666488
PBr03	PBr03-Cf01	Plasma	1518.78	0.28	7.1103	NA
PBr03	PBr03-Ch01	R chest wall	143.276	0.36	1.65657	0.118134
PBr03	PBr03-Li01	R anterior inferior liver	109.026	0.66	1.7646	0.135366
PBr03	PBr03-Li02	R superior liver	117.108	0.74	2.05262	0.155769
PBr03	PBr03-Li03	R anterior lateral liver	131.586	0.83	1.83643	0.0880163
PBr03	PBr03-Li04	L anterior medial liver	118.937	0.84	1.69247	0.08755
PBr03	PBr03-Li05	L posterior medial liver	129.628	0.82	1.76473	0.0876478
PBr03	PBr03-Li06	L posterior lateral liver	164.098	0.61	1.94445	0.174428
PBr04	PBr04-Cf01	Plasma	1006.85	0.22	3.55515	NA
PBr04	PBr04-Di01	R. diaphragm	135.223	0.74	3.31278	0.402425
PBr04	PBr04-Di02	middle diaphragm	165.284	0.62	2.88069	0.402425
PBr04	PBr04-Lu01	RLL	206.132	0.67	2.88076	0.402425
PBr04	PBr04-Lu02	RUL	132.118	0.44	2.59266	0.400512
PBr04	PBr04-Lu03	LLL	138.631	0.46	2.91692	0.400006
PBr05	PBr05-Ad01	R. adrenal	119.22	0.71	2.08868	0.312758
PBr05	PBr05-Cf01	Plasma	1193.9	0.44	2.13309	NA
PBr05	PBr05-Li01	R. lateral liver	111.015	0.84	2.19654	0.312537
PBr05	PBr05-Li02	R. dome liver	127.765	0.83	2.41294	0.312747
PBr05	PBr05-Li03	R. anterior liver	120.271	0.79	2.08855	0.312758
PBr05	PBr05-Li04	R. inferior liver	108.611	0.73	2.19674	0.312537
PBr05	PBr05-Li05	L. posterior liver	115.642	0.9	2.3769	0.312758
PBr05	PBr05-Li06	L. inferior liver	116.258	0.75	2.19656	0.312537
PBr05	PBr05-Li07	R. mid inferior liver	106.869	0.66	2.01657	0.333074
PBr05	PBr05-Li08	R. mid superior liver	206.784	0.86	2.66454	0.312537
PBr05	PBr05-Sp01	Spleen	109.634	0.79	2.08863	0.312537
PBr06	PBr06-Bw01	Large Bowel 2	136.131	0.66	14.5851	0.289632
PBr06	PBr06-Cf01	Plasma	1138.52	0.45	14.2206	NA
PBr06	PBr06-Ga01	Gallbladder fossa	101.926	0.47	11.883	0.362166
PBr06	PBr06-Li01	L. Medial anterior inferior liver	104.264	0.35	13.756	0.306106
PBr06	PBr06-Li02	L. medial posterior liver	109.234	0.36	12.7821	0.336811
PBr06	PBr06-Li03	L. lateral posterior liver	100.213	0.63	12.4966	0.398752
PBr06	PBr06-Li04	R. superior medial liver	103.831	0.55	11.8481	0.365573
PBr06	PBr06-Li05	Porta medial liver	98.4742	0.37	15.3764	0.321484
PBr06	PBr06-Li06	Porta lateral liver	64.9797	0.32	12.46	0.365598
PBr06	PBr06-Li07	Dome liver	72.0614	0.4	11.92	0.424825
PBr06	PBr06-Li08	L. posterior inferior medial liver	102.718	0.55	14.01	0.303024
PBi01	PBi01-Bn01	R. 2nd rib	148.51	0.34	0.791679	0.128817
PBi01	PBi01-Cf01	Plasma	1196.24	0.1	8.92864	NA
PBi01	PBi01-Di01	R. lateral diaphragm	123.488	0.41	1.11556	0.213412
PBi01	PBi01-Di02	Diaphragm midline	109.872	0.4	0.935636	0.227101
PBi01	PBi01-Li01	R. lobe medial inferior liver	104.827	0.62	0.86367	0.13402
PBi01	PBi01-Li02	R. lobe lateral inferior liver	114.097	0.62	1.79932	0.128817
PBi01	PBi01-Li03	R. lobe inferior liver	141.382	0.65	1.33149	0.131024
PBi01	PBi01-Li04	R. lobe anterior liver	105.588	0.53	1.33148	0.140176
PBi01	PBi01-Li05	R. lobe superior lateral liver	116.727	0.61	1.2956	0.136708
PBi01	PBi01-Li06	R. lobe superior liver	108.177	0.45	0.683734	0.136708
PBi01	PBi01-Li07	R. inferior satellite liver	107.191	0.71	2.44701	0.136257
PBi01	PBi01-Li08	R. inferior medial liver	108.035	0.61	1.94324	0.153071
PBi01	PBi01-Li09	R. lobe middle liver	93.4903	0.59	0.863738	0.128817
PBi01	PBi01-Li10	L. anterior superior liver	148.555	0.77	1.76321	0.128366
PBi01	PBi01-Li11	L. superior lateral liver	126.279	0.5	1.36747	0.128817
PBi01	PBi01-Li12	L. posterior liver	111.868	0.6	1.7993	0.1388
PBi01	PBi01-Ly01	Periaortic node	157.705	0.52	1.36739	0.213412
PBi01	PBi01-Ly02	Upper periaortic node	105.279	0.23	0.611753	0.130162
PBi02	PBi02-Cf01	Plasma	1553.45	0.14	2.97604	NA
PBi02	PBi02-Li01	L . Lateral liver	125.204	0.38	1.47543	0.235745
PBi02	PBi02-Li02	L. anterior medial liver	115.681	0.35	2.87896	0.23345
PBi02	PBi02-Li03	L. anterior middle liver	131.221	0.38	3.23866	0.231192
PBi02	PBi02-Li04	Right dominant A	112.551	0.63	1.47547	0.187116
PBi02	PBi02-Li05	Right dominant B	130.268	0.23	1.5473	0.256151
PBi02	PBi02-Li07	R. dominant D	140.039	0.52	1.29553	0.189333
PBi02	PBi02-Li08	R. dominant E	116.359	0.2	1.04359	0.337032
PBi02	PBi02-Li09	R. dominant F	102.069	0.34	1.36747	0.254654
PBi02	PBi02-Li10	R. dominant G	101.811	0.32	1.47558	0.444867
PBi02	PBi02-Li11	R. dominant H	104.688	0.34	1.54741	0.231673
PBi02	PBi02-Li12	R. lateral liver (TIMC lesion # 2)	118.1	0.29	2.12311	0.224543
PBi02	PBi02-Li13	L. inferior liver	149.29	0.38	1.51137	0.23696
PBi02	PBi02-Lu01	LUL lung	164.029	0.58	2.26706	0.27239
PBi02	PBi02-Lu02	Lung upper segment LLL	144.723	0.45	1.72727	0.245024
PBi02	PBi02-Lu03	lung RUL	113.263	0.35	1.61944	0.263689
PBi02	PBi02-Lu04	R. middle lobe lung	133.32	0.46	1.83531	0.314957
PBi03	PBi03-Cf01	Plasma	1626.25	0.42	7.82133	NA
PBi03	PBi03-Li01	Liver 1	124.169	0.6	4.42828	0.221566
PBi03	PBi03-Li02	Liver 2	90.8919	0.35	3.56512	0.223354
PBi03	PBi03-Li03	Liver 3	147.635	0.64	5.14931	0.221568
PBi03	PBi03-Li04	Liver 4	144.02	0.47	4.50131	0.221568
PBi03	PBi03-Li05	Liver 5	99.1689	0.58	4.10557	0.243133
PBi03	PBi03-Li06	Liver 6	109.724	0.52	3.88926	0.223545
PBi03	PBi03-Li07	Liver 7	122.992	0.73	4.32135	0.221971
PBi03	PBi03-Li08	Liver 8	123.893	0.52	3.92518	0.248865
PBi03	PBi03-Li09	Liver 9	113.471	0.57	4.03301	0.202689
PBi03	PBi03-Li10	Liver 10	141.059	0.6	5.86948	0.219236
PBi03	PBi03-Li11	Liver 11	138.819	0.67	4.21352	0.225641
PBi03	PBi03-Li12	Liver 12	144.545	0.47	4.24905	0.22416
PBi03	PBi03-Li13	Liver 13	146.733	0.58	4.71693	0.223899
PBi03	PBi03-Li14	Liver 14	148.141	0.65	4.86125	0.268592
PLu01	PLu01-Ad01	R. adrenal mass	127.849	0.24	12.4234	0.298019
PLu01	PLu01-Li01	L. lobe liver	134.226	0.39	15.3767	0.164033
PLu01	PLu01-Li02	R. lobe liver	109.925	0.46	15.016	0.194938
PLu01	PLu01-Li03	R. lateral liver	115.068	0.35	14.2243	0.164099
PLu01	PLu01-Li04	R. posterior liver	158.314	0.38	14.9427	0.164033
PLu01	PLu01-Li05	R. superior liver	116.38	0.25	12.7119	0.128828
