# Supplementary material for: Cell-free DNA captures tumor heterogeneity and driver alterations in rapid autopsies with pre-treated metastatic cancer
Source: Nat Commun. 2021 May 27;12:3199. doi: 10.1038/s41467-021-23394-4 (PMC8160338; doi:10.1038/s41467-021-23394-4)
Supplement: Supplementary file 6 — Supplementary Data 4 [file 41467_2021_23394_MOESM6_ESM.xlsx]

## Sheet: SuppTable_4
Compartment	Signature	Comments	Genes
Fibroblasts & extra-cellular matrix	ECM_collagen_1	associated with poor prognosis	OLFML2B, ADAMTS2, CPXM1, ASPN, COL5A2, ADAMTS12, COL1A2, COL1A1,
			COL3A1, COL6A3
Fibroblasts & extra-cellular matrix	ECM_collagen_2	associated with poor prognosis	SPON2, LOXL2, FN1, KIF26B, RGS4, P4HA3, ZNF469, MXRA5, ADAMTS14,
			COL5A1, MMP2, COL12A1
Fibroblasts & extra-cellular matrix	ECM_biglycan		COL8A2, SSC5D, ISLR, BGN, AEBP1, COL16A1
Fibroblasts & extra-cellular matrix	ECM_decorin		DCN, PDGFRA, DPT, OLFML1, DIO2, FGF7, LUM
Fibroblasts & extra-cellular matrix	Fibroblast_1		CDH11, COL8A1, DKK2, FBN1, PRRX1, DACT1
Fibroblasts & extra-cellular matrix	Fibroblast_2		MYLK, MSRB3, TSPAN2, PRKG1, NEXN, STON1, HEPH, CALD1
Fibroblasts & extra-cellular matrix	Fibroblast_3	associated with poor prognosis	MMP11, MEIS3, MFAP2, MXRA8, PODNL1, HTRA3
Fibroblasts & extra-cellular matrix	Fibroblast_4	associated with poor prognosis	C3orf80, GREM1, INHBA, TNFAIP6, WISP1, VCAN, SULF1, POSTN, ADAM12,
			TGFB3, NTM, COL24A1, LOX
Fibroblasts & extra-cellular matrix	Fibroblast_5		COMP, ITGBL1, FGF14, SFRP4, NALCN
Fibroblasts & extra-cellular matrix	Elastic_fiber		ELN, GSTM5, MRGPRF, LRRN4CL, MFAP4, ADAM33
Fibroblasts & extra-cellular matrix	Myofibroblast_1	contains alpha-SMA	ACTA2, CNN1, IL17B, ACTG2, PDLIM3, TPM2, PLA2G5, WFDC1, PPP1R14A,
			TAGLN
Fibroblasts & extra-cellular matrix	Myofibroblast_2		MYH11, AOC3, HSPB7, JPH2, SYNPO2, PLN, FLNC, LMOD1
Muscle	Muscle_1		HSPB6, DES, LEFTY2, SCRG1, SGCA
Muscle	Muscle_2		LDB3, CASQ2, ACTC1, ATP1A2, PYGM
Endothelial & vasculature	Endothelial_1		ABCG2, KL, RAPGEF4, SLC5A4, PTPRB, EDNRB
Endothelial & vasculature	Endothelial_2		COL15A1, APLNR, GJA5, LYVE1, FILIP1, CD93, MCAM, NR5A2, PREX2,
			PCDH17, HECW2, TAL1, THBD, DYSF, SLC10A6
Endothelial & vasculature	Endothelial_3		ITGB3, DDR2, PALM2-AKAP2, EDIL3, LIX1L, ZFP92, KIRREL, ADAM19,
			P2RY1, CLIC4
Endothelial & vasculature	Endothelial_4		NPR1, CDH13, CETP, SPARCL1, SOX17, IL3RA, ESAM, F2RL3, CDH5
Endothelial & vasculature	Vascular ECM		DCHS1, ITGA9, VASH1, PIEZO2, DAAM2, HSPG2
Endothelial & vasculature	Activated_endothelium	E- and L-selectin	CCL14, DHH, SELE, MMRN1, SELP, MEOX1, TACR1
Lymphocytes	Tcell_1	General T-cell markers	LINC00892, KLRB1, CD40LG, SH2D1A, TESPA1, PYHIN1, ZNF831, CD5,
			CD6, CD247, CD2, CCR7, PTGDR, THEMIS, TRGC2, IKZF3, UBASH3A,
			TRAT1, BTLA, SLA2, LINC00426, GRAP2, CXCR6, SIT1, CST7, PDCD1,
			SIRPG, TRAV20, JAKMIP1, TRA, LINC00861, TRB, CD27, LY9, SCML4,
			ITK, GFI1, TRAC, IL2RG, TRAV12-1, GZMK, GPR171, SLAMF6, CD3G, CD3D,
			CD3E, SLAMF1, LCK
Lymphocytes	Tcell_2	"aged" T-cells	CD38, ZBP1, SLAMF7, TNFRSF9, PLA2G2D
Lymphocytes	Tcell_3	CD8+ and NK cell markers	CD244, IL18RAP, TBX21, EOMES, SAMD3, FCRL6
Lymphocytes	Treg	very high correlation with	FOXP3, CRTAM, CTLA4, ZBED2, LTA, TNIP3, TIGIT, LAIR2, CXCL13, ICOS
		cytotoxic signature
Lymphocytes	Cytotoxic		KLRC1, GZMA, GZMB, CCL5, KLRK1, ZNF683, GNLY, NKG7, TRDC, LAG3, XCL2,
			XCL1, CD7, FASLG, PRF1, GZMH, KLRD1, CD8A, CD8B, CTSW
Lymphocytes	Bcell_1	General B-cell markers	CXCR5, TLR10, TCL1A, STAP1, CR2, FDCSP, FCER2, CLEC17A, SPIB, PAX5,
			FCRLA, BLK, CCL19, BANK1, MS4A1, TNFRSF13B, TNFRSF13C, VPREB3, CD19
Lymphocytes	Bcell_2	Memory B-cell markers	PNOC, ELK2AP, POU2AF1, TNFRSF17, FCRL5, MZB1, IGHG1, CPNE5, ANKRD36BP2,
			MEI1, DERL3, IGHD, P2RX1, JSRP1, IGLL5, NUGGC
Lymphocytes	General_lymphocyte		CD52, BATF, IL9R, GHRL, TMIGD2, NCR3, ITGB2-AS1, RLTPR, LTB, SPNS3,
			PVRIG, ZAP70, GZMM, Lymphocytes, LGALS2, PSTPIP1, ZBTB32, TBC1D10C, HSH2D
Myeloid	Myeloid_1		ACP5, MARCO, LILRB3, HK3, TMEM150B, RAB42, MMP9, LILRA6, IL4I1
Myeloid	Myeloid_2	Complement	C1QC, C1QB, C1QA, IFI30, IL27, LY96, C2, SIGLEC1
Myeloid	Myeloid_3	FcG receptors	FCER1G, RNASE2, SDS, FCGR1B, FCGR1A, TREM2
Myeloid	Myeloid_4	pDC? (pre-TCR expression)	DOK2, PTCRA, LGALS9, LSP1, LST1
Myeloid	Macrophage_1		CD300LF, ALOX5AP, CD300LB, IL18BP, SLC37A2, CSF1R, SIGLEC9, ITGB2, ALOX5,
			SIRPB1, FCGR2B, KCNK13, CD68, CSF3R, ITGAX, C3AR1, SLC2A5, CSF1, SIRPB2,
			ITGAM, SLAMF8, SIGLEC5, SIGLEC7, MS4A14
Myeloid	Macrophage_2		MPP1, FPR3, FCGR2A, CCR1, PTPRO, SUCNR1
Myeloid	Macrophage_3	Includes M2 markers like IL10	CD53, NCKAP1L, APBB1IP, IL10RA, CLEC12A, MPEG1, KMO, VSIG4, FCGR3A, IGSF6,
		and CD163	MS4A7, CXorf21, SAMSN1, DOCK2, P2RY13, GPR34, TNFSF13B, KYNU, CLEC7A, CD80,
			CD84, CD86, PLA2G7, TNFSF8, MNDA, SCIMP, CECR1, CYBB, TFEC, KIAA0226L,
			RTN1, MS4A6A, SIGLEC14, SIGLEC10, EVI2A, MS4A4A, CD180, PLEK, CPVL, LCP1,
			IL2RA, AOAH, IL10, CD163, ADAMDEC1, WDFY4, TLR7, TLR8, ZNF804A, HAVCR2,
			LILRA1
Myeloid	M2	M2/TAM markers	MRC1, CCL13, CLEC4G, CD209, CR1, CD163L1, F13A1, FOLR2
Myeloid	Osteoclast		DNASE2B, HS3ST2, CCL18, CHIT1, DCSTAMP, ATP6V0D2
Myeloid	DC_1	Dead-cell scavengers?	PLD4, SIGLEC8, GAPT, CLEC9A, CX3CR1
Myeloid	DC_2	Langerhans cell markers	CLEC10A, CD1E, CD1B, CD1C, CD1A, CLEC4F, CCL17, S100B, FCER1A, CCL22, CD207
Myeloid	Mast_cell		TPSB2, RGS13, CPA3, HPGDS, SIGLEC17P, HDC, TPSD1, SIGLEC6, CDK15, MS4A2,
			TPSAB1, C1orf186
Myeloid	Neutrophil_1	Canonical neutrophil markers	FFAR2, CXCR2, CXCR1, FCGR3B, PROK2
Myeloid	Neutrophil_2		FCAR, FPR1, FPR2, MEFV, LILRA5, CD300E
Myeloid	Neutrophil_3	Positive association	IL1RN, CCL7, SLC11A1, PLAUR, AQP9, TREM1
		with %necrosis
Other Immune	Type_I_Interferon_1		OAS1, XAF1, IRF9, MX2, OASL, MX1, IFI44L, OAS3, BST2, IFI44
Other Immune	Type_I_Interferon_2		IFIH1, EPSTI1, RSAD2, RTP4, HERC5, IFIT3, IFIT2, IFIT1
Other Immune	Neutrophil_chemokines		CXCL1, CXCL3, CXCL2, CXCL5, NFKBIZ, CCL20
Other Immune	IFNG_1		GBP1P1, GBP2, IDO1, GBP1, AIM2
Other Immune	IFNG_2		BATF2, UBD, USP30-AS1, IL15RA, ETV7
Other Immune	General_immune_1	Expressed in most/many	CSF2RB, IL7R, PARP15, GPRIN3, ITGA4, SLFN12L, CD226, LRMP, CCR8, C10orf128,
		hematopoietic cell types	IKZF1, FLT3, FYB, TRGV3, CASS4, SNX20, CAMK4, LYZ, PIK3CG, CD200R1, ABCD2,
			PTPN22, CD28, VNN2, PRKCB, CD69, KLHL6, GVINP1, EVI2B, ADAM28, GPR141, SELL,
			RASGRP1, TAGAP, DAPP1, RGS18, FGL2, LY75, TLR1, PTPRC, C5orf58, CCR4, CYTIP,
			GPR174
Other Immune	General_immune_2	Germinal center genes	IRF8, MYO1G, SP140, CD37, CCR2, CCR5, TIFAB, ARHGAP30, CEACAM21, NAPSB,
			SUSD3, HCLS1, GPR82, RAC2, CD48, TRAF3IP3, RHOH, PTPN7, SASH3, CLECL1, VAV1,
			IL21R, TMEM156, IL16, FUT7, ITGAL, LILRA4, POU2F2, C16orf54
Other Immune	General_immune_3	B-regulatory cells?	NCF1, NCF1C, EBI3, CD72, NCF1B
Other Immune	Complement		C1S, C1R, SERPINF1, CFH, C3
Tumor intrinsic	Cell_cycle_1		DNMT1, UHRF1, FZR1, PASK, CHAF1A, EWSR1
Tumor intrinsic	Cell_cycle_2		CDCA2, TYMS, DHFR, PBK, ESCO2
Tumor intrinsic	Cell_cycle_3		PCNA, HELLS, PLK4, E2F7, CDC7, CDCA7, WDHD1, FAM111B, DSCC1
Tumor intrinsic	Cell_cycle_4	Proliferation	MKI67, CEP55, KIF14, KIF15, BRCA2, RRM2, ATAD2, IQGAP3, NEK2, ASPM, DLGAP5,
			TOP2A, HMMR, MCM10, BUB1, NUF2, CENPF, ANLN, KIF18A, CASC5, DEPDC1B, FAM72A,
			RTKN2, E2F8, MELK, DEPDC1, DBF4, NEIL3, NCAPG, CKAP2L
Tumor intrinsic	Cell_cycle_5	Proliferation	TPX2, SAPCD2, HJURP, TICRR, CDC25C, CENPA, BIRC5, CCNE1, ZNF695, KIF4A,
			APOBEC3B, SKA1, ORC6, RDM1, KIF18B, FAM64A, MYBL2, KIF20A, UBE2C, FAM83D
Tumor intrinsic	Cilia_1		CCDC65, SPEF1, TEKT2, RSPH1, ROPN1L, CASC1, ZMYND10, DNAAF3, DNAAF1, EFCAB12
Tumor intrinsic	Cilia_2		SPEF2, DNAH6, DNAH7, IQUB, LRRIQ1, HYDIN
Tumor intrinsic	Immediate_early	Correlates with RAS signature	FOS, BRE-AS1, EGR3, FOSB, EGR1, EGR2, ZFP36, ATF3
