# Supplementary material for: Cell-free DNA captures tumor heterogeneity and driver alterations in rapid autopsies with pre-treated metastatic cancer
Source: Nat Commun. 2021 May 27;12:3199. doi: 10.1038/s41467-021-23394-4 (PMC8160338; doi:10.1038/s41467-021-23394-4)
Supplement: Supplementary file 8 — Source Data [file 41467_2021_23394_MOESM8_ESM.xlsx]

## Sheet: FIGURE_1F
Relative contributions of mutation signatures to the mutation profiles of tumor samples (computed using MutationalPatterns)
signature	PBr01_PRIVATE	PBr01_TRUNK	PBr01_BRANCH	PBr02_TRUNK	PBr02_PRIVATE	PBr02_BRANCH	PBr03_TRUNK	PBr03_PRIVATE	PBr03_BRANCH	PBr04_PRIVATE	PBr04_BRANCH	PBr04_TRUNK	PBr05_TRUNK	PBr05_PRIVATE	PBr05_BRANCH	PBr06_BRANCH	PBr06_TRUNK	PBr06_PRIVATE	PBi01_PRIVATE	PBi01_BRANCH	PBi01_TRUNK	PBi02_PRIVATE	PBi02_BRANCH	PBi02_TRUNK	PBi03_PRIVATE	PBi03_TRUNK	PBi03_BRANCH	PLu01_TRUNK	PLu01_PRIVATE	PLu01_BRANCH
SBS1	13.67	11.43	1.24	23.84	3.13	0.8	16	12.39	2.78	1.53	0	9.1	10.04	11.1	3.19	20.39	13.2	42.19	10.87	8.12	4.62	10.43	0	10.31	13.63	37.71	5.64	0.94	6.42	0
SBS2	32.35	70.62	42.43	8.8	0	0.91	0	0.39	0	0	0	3.23	4.06	3.59	0.01	177.15	148.88	197.94	0	0	0.63	8.97	0.33	0	17.79	0	11.39	15.34	3.77	6.42
SBS4	3.69	6.77	5.47	5.16	2.31	0.68	9.37	14.43	0	15.55	0	2.93	0	3.8	1.93	6.42	2.44	10.31	0.89	0	0	33.94	4.74	0.29	19.22	8.72	8.2	346.24	68.6	17.63
SBS5	126.24	68.99	12.9	45.68	14.8	3.56	40.22	33.18	22.62	0	0	56.58	77.91	28.72	11.83	156.72	56.11	116.81	48.41	20.33	18.43	45.66	50.19	22.46	134.3	76.48	47.59	223.79	45.66	10.38
SBS13	66.52	106.51	54.39	6.3	0	0	1.65	1.65	0	1.02	2.42	1.38	10.74	2.32	1.14	120.51	45.15	129.37	6.5	0.77	1.17	7.51	1.84	1.19	18.63	12.52	4.07	27.93	1.27	1.36
SBS31	12.15	0	0.27	10.65	1.42	0	0	7.23	0	93.68	92.11	7.01	11.6	0	7.75	7.37	4.25	16.97	177.79	16.95	0	62.72	39.24	3.27	8.94	11.04	0	6.12	0.43	1.54

## Sheet: FIGURE_3B
TME gene expression signature scores (scaled to mean=0, s.d.=1 by signature) across all tumor samples.
signature	PBr01-Li01	PBr01-Li02	PBr01-Li03	PBr01-Li05	PBr01-Li06	PBr01-Li07	PBr01-Li08	PBr01-Li09	PBr01-MN01	PBr02-Ad01	PBr02-Li01	PBr02-MN01	PBr02-So01	PBr02-St01	PBr03-Ch01	PBr03-Li01	PBr03-Li02	PBr03-Li03	PBr03-Li04	PBr03-Li05	PBr03-Li06	PBr03-MN01	PBr04-Di01	PBr04-Di02	PBr04-Lu01	PBr04-Lu02	PBr04-Lu03	PBr04-MN01	PBr05-Ad01	PBr05-Li01	PBr05-Li02	PBr05-Li03	PBr05-Li04	PBr05-Li05	PBr05-Li06	PBr05-Li07	PBr05-Li08	PBr05-MN01	PBr05-Sp01	PBr06-Bw01	PBr06-Ga01	PBr06-Li01	PBr06-Li02	PBr06-Li03	PBr06-Li04	PBr06-Li05	PBr06-Li06	PBr06-Li07	PBr06-Li08
ECM_collagen_1	1.16	1.02	0.62	1.07	0.6	1.49	1.43	1.14	-1.64	0.23	0.48	-3.57	-0.12	1.08	-0.72	0.3	0.06	-0.01	-0.6	-1.07	0.04	-0.54	-0.44	0.65	-0.93	0.32	-0.22	-3.52	-1.8	-2.24	-0.2	-0.35	-1.39	-3.31	-0.79	-0.63	-1.12	-2.28	-0.95	-0.11	0.9	0.84	1.33	0.44	-0.03	-0.27	1.89	0.63	1
Fibroblast_2	0.77	0.18	0.25	0.83	0.56	1.29	1.31	0.57	-0.22	1.32	-0.08	0.79	1.17	-0.02	-0.86	-0.76	-1.14	-1.11	-1.79	-1.56	-1.54	1.34	-0.47	0.43	-0.54	0.43	0.1	1.09	-1.1	-2.46	-0.77	-1.72	-1.98	-2.62	-1.76	-1.46	-1.8	1.27	-1.1	-0.23	0.7	1.14	1.54	0.39	-0.71	0.42	1.5	0.75	0.72
Fibroblast_3	1.96	1.86	1.16	1.9	1.7	1.8	1.98	1.62	-2.19	1.04	1.09	-1.24	0.3	1.36	-0.65	-0.61	-0.41	0.07	-0.98	-0.91	-0.59	-0.27	-0.08	0.31	-0.52	-0.59	-0.5	-1.6	-1.39	-1.39	0.25	-0.41	-0.68	-1.41	-0.39	-1.21	-1.1	-0.73	0.11	0.98	1.13	1.93	2.05	1.13	-1.4	-0.41	1.7	0.79	0.91
Fibroblast_4	1.19	0.91	0.83	1.11	1.02	1.36	1.4	0.98	-1.54	0.45	0.57	-1.62	0	0.82	0.14	-0.34	-0.43	0.2	-0.71	-0.91	0.27	-0.51	-0.48	-0.22	-1.19	-0.07	-1.13	-2.03	-1.94	-2.21	0	-0.9	-1.92	-2.55	-1.07	-1.77	-1.53	-1.79	-0.35	0.64	1.11	1.23	1.64	1.16	-0.25	-0.49	1.32	1.13	1.8
Elastic_fiber	0.27	-0.48	0.28	-0.03	0.24	1.29	0.83	-0.03	-0.3	1.95	1.47	0.2	1.59	1.14	-0.24	-0.67	-0.44	-1.2	-1.22	-1	-1.06	2.74	-0.02	0.57	-0.27	0.46	-0.29	0.85	-1.33	-1.51	-0.39	-1.19	-0.99	-1.65	-1.26	-0.74	-1.19	1.33	-0.36	-0.94	0.87	0.76	0.96	0.24	-1.02	1.22	1.68	1.35	0.4
Myofibroblast_1	1.19	0.64	1.01	1.19	1.14	1.4	1.34	0.87	0.12	1.12	-0.34	-0.7	1.43	-0.14	-1.4	-1.49	-1.24	-1.03	-2.16	-2	-1.13	1.59	-0.81	0.28	-0.75	-0.09	-0.63	0.2	-1.14	-2.31	-0.48	-1.36	-1.81	-2.5	-0.89	-1.58	-1.39	0.45	-0.93	-0.31	0.54	1.03	1.55	0.49	-0.46	0.6	1.25	0.92	0.77
Myofibroblast_2	0.48	0.22	0.13	0.62	0.73	0.86	0.73	0.27	-0.97	1.85	0.12	0.81	2.31	0.35	-0.58	-1.23	-0.68	-1.11	-1.48	-1.82	-1.07	1.66	-0.63	0.16	-0.76	0.55	-0.22	2.23	-0.79	-1.98	-0.4	-1.44	-1.51	-1.83	-1.47	-1.52	-1.64	2.56	-0.8	-0.94	0.62	0.71	0.94	0.22	-1.54	0.95	1.15	0.58	0.53
Endothelial_2	-0.37	-1	-0.97	-0.78	-1.05	0.14	0.22	-0.48	-0.08	1.98	1.1	1.12	2.03	1.6	-0.14	-1.04	-1.55	-1.62	-1.76	-1.57	-1.31	2.14	-0.29	1.65	-0.21	1.54	1.83	1.27	-0.34	-1.44	-0.03	-0.77	-0.74	-1.91	-0.76	-0.38	-1.05	1.25	-0.72	-1.5	-0.02	-0.79	-0.18	-0.93	-0.74	0.82	1.17	-0.25	0.5
Endothelial_4	-0.61	-1	-0.85	-0.55	-1.17	0.15	0.22	-0.38	0.38	1.79	0.75	1.95	2.52	1.51	0.14	-0.14	-0.6	-0.79	-0.78	-0.61	-0.9	3.48	-0.91	0.45	-0.75	0.84	1.04	1.35	-0.05	-1.27	0.23	-1.11	-0.61	-1.53	-0.38	-0.53	-1	1.76	-0.36	-0.29	0.64	-0.24	0.16	-0.25	0.07	1.13	2.03	0.34	1.02
Vascular ECM	-0.01	-0.27	-1.06	-0.08	-0.19	0.69	0.79	-0.04	-1.47	1.85	1.07	1.87	1.67	1.17	-0.96	-0.05	-1.35	-1.7	-1.99	-1.97	-1.11	1.07	-0.68	1.15	-0.91	0.26	0.56	-0.81	-0.3	-1.62	-0.53	-0.91	-0.96	-1.81	-1.29	-0.89	-1.85	-0.24	-0.86	-1.36	0.15	0	-0.38	-1.08	-1.8	0.07	0.57	0.19	-0.12
Activated_endothelium	-0.33	-0.67	-0.4	-0.83	-0.76	0.41	-0.36	-0.38	1.9	1.87	1.52	0.63	2.04	1.92	2.34	0.52	-0.54	-0.54	-0.9	-0.41	-0.33	2.72	-0.85	1.17	-1.53	0.95	-0.27	1.53	0.38	-0.43	0.24	-0.37	-0.61	-0.69	-0.24	0.21	-0.26	2.23	-0.91	-0.8	-0.01	-0.8	-0.18	-0.29	0.07	1.98	0.71	0.31	0.6
Tcell_1	-0.32	-0.99	-1.1	-0.92	-1.07	-0.24	-0.51	-1.03	-0.55	-0.38	2.18	0.3	-0.77	-0.64	2.12	-0.18	-0.56	-0.67	-0.73	-0.67	-0.26	0.07	-1.04	-0.87	-0.28	-0.61	-0.33	-1.06	-0.65	-0.62	-0.13	-0.45	-0.37	-0.91	-0.39	-0.15	-0.62	-0.83	0.19	-0.68	-0.05	-0.22	-0.21	0.11	-0.64	1.69	-0.22	0.73	-0.13
Tcell_3	-0.76	-1.37	-1.03	-0.85	-1.41	-0.51	-0.69	-1.02	0.39	-0.45	0.72	0.67	-0.82	-0.45	0.2	-1.05	-1.32	-1.14	-1.03	-1	-0.3	0.11	-0.42	-0.74	0.83	0.06	0.2	-0.94	-0.51	-0.64	-0.13	-0.21	-0.25	-1.15	-0.22	0.02	-0.24	-0.25	0.41	-0.99	-0.55	-0.64	-0.44	-0.12	-0.19	0.34	-0.61	0.56	-0.28
Treg	0.07	-0.8	-0.79	-0.48	-0.76	0.12	-0.16	-0.52	0.4	-0.92	1.81	-0.92	-1.41	-0.87	1.85	-0.02	-0.32	-0.79	-0.8	-0.84	-0.6	-0.54	-0.76	-0.42	0.18	-0.01	0.07	-1.28	-0.74	-0.81	-0.44	-0.63	-0.78	-0.89	-0.59	-0.53	-0.7	-0.75	-0.19	0.28	0.32	0.34	0.37	0.75	-0.23	1.1	-0.18	0.84	0.51
Cytotoxic	-0.71	-1.06	-1.04	-0.95	-1.22	-0.6	-0.86	-1.08	-0.21	-1.08	0.24	-0.33	-1.27	-0.78	0.95	0.24	-0.49	0.1	-0.37	-0.26	-0.58	-0.34	0.22	-0.04	0.72	0.31	0.6	-1.13	-0.64	-0.66	-0.04	-0.19	-0.12	-0.7	0	-0.06	-0.29	-0.4	0.54	-0.41	-0.9	-0.74	-0.46	0.19	-0.87	0.55	-0.68	0.06	-0.73
Bcell_1	-0.5	-0.59	-0.56	-0.32	-0.52	-0.36	-0.42	-0.6	-0.3	-0.58	3.44	0.04	-0.64	-0.7	2.69	-0.83	-0.57	-0.64	-0.74	-0.77	-0.72	-0.26	-0.04	-0.11	0.22	0.05	0.02	-0.61	-0.58	-0.55	-0.67	-0.67	-0.65	-0.63	-0.73	-0.59	-0.72	-0.46	-0.28	-0.65	-0.38	-0.53	-0.63	-0.38	-0.57	0.94	-0.17	-0.39	-0.37
Bcell_2	-0.02	-0.53	-0.54	-0.55	-0.77	0.51	-0.39	-0.75	-0.59	0.15	2.03	-0.06	-0.02	-0.39	1.72	-0.07	-0.05	-0.35	-0.55	-0.4	0.14	-0.55	-0.96	-0.98	-0.99	-0.48	0.21	-0.17	-0.5	-0.43	-0.1	-0.3	-0.32	-0.52	-0.54	-0.21	-0.41	-0.25	0.37	0.2	0.35	-0.12	-0.23	0.9	-0.2	2.41	0.87	1.06	-0.14
General_lymphocyte	-0.24	-0.45	-0.16	-0.22	-0.43	-0.12	-0.19	-0.85	-0.73	0.46	3.04	0.96	-0.07	-0.13	2.27	-0.21	-0.55	0.2	-0.21	-0.41	-0.13	-0.51	-0.53	-0.59	-0.09	-0.87	-0.46	-0.95	-0.55	-0.79	-0.29	-0.27	-0.54	-0.67	-0.4	-0.46	-0.8	-0.67	0.13	-0.58	-0.88	-0.89	-1.03	-0.57	-1.62	1.03	-0.87	-0.35	-0.9
Myeloid_1	-0.55	-0.49	-0.47	-0.47	-0.5	-0.42	-0.72	-0.72	0.45	-1.77	-0.5	-1.54	-1.65	-0.94	0.12	-1.15	-0.73	-0.02	-0.57	-0.31	-1.09	0.07	-0.4	-0.16	0.42	1.09	1.22	-1.01	-0.44	-0.46	-0.28	0.46	0.08	-0.53	1.34	0.83	-0.19	-0.32	0.39	-0.15	-0.38	0.62	0.91	0.33	0.05	-0.4	-0.01	-0.55	0.57
Myeloid_2	0.2	-0.28	0.01	-0.21	-0.77	0.83	0.54	0	1.18	-1.48	-1.13	-2.25	-1.97	-0.74	0.85	0.09	-0.36	0.84	0.93	0.61	0.3	0.62	-0.64	-0.04	0.44	1.13	0.62	-0.39	-0.59	-0.91	-0.53	-0.37	0.05	-1.53	0.02	0.64	-0.65	-0.04	-1.04	-0.14	-0.61	0.52	1.04	0.95	0.76	1.12	0.81	-0.44	0.38
Myeloid_3	0.39	-0.27	0.83	0	0.05	0.96	0.93	0.81	2.24	-1.77	-1.57	-2.73	-2.09	-1.03	0.61	1.05	-0.05	0.27	1.55	1.47	1.29	0.09	-0.57	-0.57	0.31	0.26	0.05	-0.81	-0.77	0.14	-0.62	0.33	0.62	-0.66	0.53	1.8	0.41	-0.76	-0.74	-0.5	-0.85	-0.11	0.97	1	1.34	0.06	-0.11	-0.21	0.89
Macrophage_1	-0.64	-1.17	-1.48	-0.96	-1.37	-0.31	-0.42	-1.29	-0.16	-0.04	0.32	-0.91	-0.47	-0.23	0.51	0.4	-0.75	0.58	0.59	-0.06	0.06	0.01	-1.4	-0.92	-0.4	0.2	0.19	-0.62	-0.84	-1.66	-0.76	-0.48	-1.1	-2.11	-0.15	-0.41	-1.56	-0.57	-0.8	-0.99	-0.76	0.09	0.64	0.15	-0.62	-0.09	-0.21	-0.75	0.65
Macrophage_2	-0.56	-0.93	-0.84	-0.95	-1.48	0.18	-0.23	-0.78	1.24	-1.05	-1.3	0.37	-1.28	-0.68	0.58	-0.17	-0.62	0.5	0.49	-0.13	-0.05	0.78	-2.09	-1.4	-0.86	0.25	0.04	-0.8	-0.89	-1.25	-0.7	-0.31	-1.09	-1.3	0.51	-0.04	-1.01	-0.34	-0.78	-0.75	-0.9	0.08	1.18	0.5	0.91	0.78	0.34	-0.59	1.21
Macrophage_3	-0.67	-1.06	-1.07	-0.9	-1.23	-0.06	-0.43	-0.98	0.78	-0.52	0.55	-1.02	-1.03	-0.51	1.57	0.01	-0.67	0.17	0.33	-0.16	-0.18	0.55	-1.75	-0.87	-0.63	0.36	0.25	-0.54	-0.58	-0.8	-0.48	0.02	-0.42	-1.19	0.34	0.32	-0.55	-0.21	-0.73	-0.72	-0.86	-0.32	0.4	0.09	0.21	1.03	0.14	-0.73	0.07
M2	-1.45	-1.12	-1.09	-1.19	-1.15	-0.54	-1.13	-0.89	1.91	0.08	0.25	-0.03	-0.42	0.02	2.12	-0.85	-1.19	-1.09	-0.66	-0.84	-1.05	1.92	-0.57	0.36	-0.48	1.98	1.18	1.68	-0.11	-1.12	-0.09	-1.19	-0.79	-1.45	-0.74	-0.37	-0.86	1.93	-1	-0.41	-0.79	-0.85	-0.33	-0.07	0.06	1.82	0.28	-0.72	-0.2
DC_2	-0.04	-0.24	0.88	-0.32	-0.38	-0.05	-0.49	-0.4	-0.03	0.62	1.54	0.96	0.73	-0.11	2.66	-0.26	1.2	0.89	1.09	0.72	0.67	1.34	-0.75	-0.74	-1.02	-0.77	-0.64	0.18	-0.43	-0.53	0.16	-0.77	-0.6	-0.43	-0.32	0.08	-0.19	0.33	-0.87	1.95	1.39	2.54	1.41	1.13	0.42	2.94	1.24	-0.22	1.31
Mast_cell	0.8	0.81	1.46	1.08	0.79	2.07	1.07	0.59	2.15	-0.05	1.07	0.86	-0.1	-0.09	-0.05	-0.95	-1.47	-1.03	-1.08	-0.84	-1.85	-1	-1.41	-1.68	-1.49	0.98	-0.51	1.27	-1.56	-0.66	-0.25	-1.13	-0.4	-0.97	-0.59	-0.08	-0.67	1.08	0.05	-0.78	-0.04	-0.42	-0.3	0.41	-0.76	0.81	0.58	-0.95	-0.55
Neutrophil_2	-0.65	-0.9	-0.77	-0.7	-0.82	-0.43	-0.37	-0.82	1.38	-1.06	-1.47	-0.95	-1.26	-1.07	1.28	0.76	0.34	1.03	1.07	0.67	0.23	1.08	-0.65	-0.59	0.55	-0.01	0.83	-0.79	-0.74	-0.26	-0.27	0.15	-0.5	-0.99	0.82	0.31	-0.39	-0.66	-0.24	-0.52	-0.69	-0.44	-0.08	0.05	0.24	-0.26	-0.26	-0.24	0.98
Type_I_Interferon_1	1.55	1.13	0.49	0.96	0.69	1.09	1.38	1.08	1.5	-0.72	-0.47	-0.62	-0.9	-1.18	1.98	1.74	1.93	1.98	2.04	2.01	1.6	-0.12	-0.31	-0.44	1.24	-0.67	-0.31	-2.03	-0.37	-0.53	0.27	-0.41	-0.41	-0.12	0.25	-0.16	-0.59	-1.01	0.05	0.31	0.9	0.31	0.81	1.62	0.6	1.6	1.14	0.03	0.39
General_immune_1	-0.48	-0.92	-0.88	-0.8	-1.07	-0.09	-0.3	-0.96	0.26	-0.92	1.5	-0.54	-1.18	-1.02	1.98	0.04	-0.35	-0.12	-0.22	-0.58	-0.25	0.07	-1.41	-1.09	-0.75	-0.31	0.09	-1.05	-1.27	-1.27	-0.8	-0.83	-1.15	-1.47	-0.49	-0.52	-1.05	-0.87	-0.76	-0.78	-0.44	-0.22	0.17	-0.18	-0.19	1.15	-0.04	0.13	0.05
General_immune_2	-0.43	-0.75	-0.84	-0.64	-0.7	-0.14	-0.3	-0.81	-0.65	0.08	2.74	0	-0.14	0.01	2.1	-0.6	-0.76	-0.4	-0.42	-0.8	-0.68	-0.53	-1.06	-0.96	-0.46	-0.48	-0.1	-1.55	-0.93	-1.01	-0.64	-0.47	-0.69	-1.1	-0.41	-0.43	-0.98	-1.32	-0.32	-0.97	-0.64	-0.42	-0.44	-0.49	-1.07	1	-0.52	-0.37	-0.2
Cell_cycle_3	-0.2	0.27	0.37	-0.07	-0.33	0.1	-0.23	0.27	-1.5	-1.05	-0.66	-2.32	-0.03	0.52	-1.51	-1.56	-1.21	-0.97	-0.98	-1.26	-0.93	-1.48	-1.7	-1.25	-1.09	-1.04	-1.54	-1.3	0.04	0.21	-0.28	0.41	-0.23	0.24	0.53	0.22	0.64	-1.37	-0.92	0.19	0.07	0.18	0.55	0	0.94	0.2	0.02	-0.31	-0.66
Cell_cycle_4	-0.46	-0.14	-0.01	-0.29	-0.48	0.03	-0.38	-0.04	-2.22	-0.68	-0.5	-2.5	0.09	0.52	-1.97	-1.69	-1.07	-1.53	-1.17	-1.3	-0.39	-2.74	-1.26	-0.17	-0.15	-0.28	-0.5	-2.47	0.08	0.14	0.11	0.19	-0.29	0.31	0.19	0.15	0.2	-1.67	-0.63	0.4	0.32	0.57	0.19	-0.02	1.32	0.34	0.4	-0.14	-0.02
Cell_cycle_5	-0.22	0.26	0.43	0	-0.25	0.24	-0.22	0.23	-2.21	-1.07	-1.01	-2.51	-0.35	-0.06	-2.02	-1.79	-1.25	-1.5	-1.41	-1.58	-0.75	-2.53	0.12	0.8	0.88	0.28	-0.05	-2.33	-0.13	-0.02	-0.2	0	-0.17	0.03	0.01	0.06	0.02	-1.61	-0.61	0.39	0.26	0.86	0.48	0.13	0.88	0.32	0.33	0.28	0.25
Cilia_1	0.07	1.11	-0.45	0.45	0.63	-0.25	0	0.16	0.59	1.89	1.25	1.77	2.03	1.56	-0.21	0.23	1.3	0.13	0.46	0.63	0.09	-2.03	-0.47	-0.89	-0.63	-0.77	-0.51	-1.32	-0.02	0.23	0.06	0.15	0.19	0	-0.1	-0.33	-0.43	-1.25	0.2	-0.41	2.14	2.24	1.08	-0.18	0.33	-0.35	-0.37	0.68	-0.79
Cilia_2	-0.15	0.12	-0.88	0.02	0.01	-0.68	-0.24	-0.52	-1.03	1.54	0.84	3.02	1.76	1.19	-0.53	0.14	1.12	0.06	-0.35	-0.19	0.11	-0.31	-1.55	-1.51	-1.34	-1.34	-0.86	-1.37	-0.75	-0.84	-0.66	-0.74	-0.98	-0.84	-0.92	-1.11	-0.87	-1.2	-0.89	-0.74	0.09	1.06	-0.21	-1.04	-1.19	-1.15	-0.85	-0.41	-1.1
Immediate_early	0.9	0.6	0.11	1.16	1	1.18	1.19	0.95	0.32	1.79	0.75	-1.08	2.73	1.15	0.23	1.56	0.85	1.77	1.72	1.87	1.4	0.77	0.21	0.68	0.59	0.13	0.13	-0.11	-2.02	-2.76	-0.25	-2.14	-2.46	-2.32	-2.26	-2.28	-2.56	0.15	-1.21	0.82	0.6	0.54	0.92	0.92	0	-0.7	0.26	1	1.5
[truncated: 58 more columns]
